# Supplementary material for: Copeptin in Growth Hormone-Treated Patients
Source: J Clin Med. 2022 Sep 20;11(19):5510. doi: 10.3390/jcm11195510 (PMC9570667; doi:10.3390/jcm11195510)
Supplement: Supplementary file 1 [file jcm-11-05510-s001.zip]

Archive with 1 entries (1 files):
- jcm-1906279-supplementary.pdf
